# Supplementary material for: Metabolic Imaging as Future Technology and Innovation in Brain-Tumour Surgery: A Systematic Review
Source: Curr Oncol. 2025 Oct 24;32(11):597. doi: 10.3390/curroncol32110597 (PMC12651585; doi:10.3390/curroncol32110597)
Supplement: Supplementary file 1 [file curroncol-32-00597-s001.zip]

Archive with 3 entries (3 files):
- PRISMA_2020_abstract_checklist.pdf
- PRISMA_2020_checklist.pdf
- Supplement 1 QUADAS Assessment.pdf
